# Supplementary material for: Predicting the Potential Distribution of Galeruca daurica in Inner Mongolia Under Current and Future Climate Scenarios Using the MaxEnt Model
Source: Biology (Basel). 2025 Oct 23;14(11):1477. doi: 10.3390/biology14111477 (PMC12650083; doi:10.3390/biology14111477)
Supplement: Supplementary file 1 [file biology-14-01477-s001.zip › Supplementary Materials/Table S1.xlsx]

## Sheet: zuobiao_trimdupes_grid
specises	Longitude	Latitude
Galeruca daurica	102.354	39.8542
Galeruca daurica	102.771	40.1458
Galeruca daurica	103.104	40.3542
Galeruca daurica	105.479	39.0625
Galeruca daurica	105.604	39.1458
Galeruca daurica	105.688	39.1875
Galeruca daurica	105.729	39.3125
Galeruca daurica	105.812	39.4375
Galeruca daurica	106.104	39.6458
Galeruca daurica	107.438	40.1875
Galeruca daurica	108.104	40.3542
Galeruca daurica	108.562	40.7708
Galeruca daurica	108.854	40.8542
Galeruca daurica	108.854	40.8958
Galeruca daurica	108.896	40.8542
Galeruca daurica	108.896	40.8958
Galeruca daurica	108.938	40.8958
Galeruca daurica	108.938	40.9375
Galeruca daurica	109.229	39.3958
Galeruca daurica	109.229	41.0208
Galeruca daurica	109.271	39.3542
Galeruca daurica	109.271	39.3958
Galeruca daurica	109.312	39.3542
Galeruca daurica	109.312	39.3958
Galeruca daurica	109.312	39.4375
Galeruca daurica	109.354	39.4375
Galeruca daurica	110.271	41.6458
Galeruca daurica	110.271	41.6875
Galeruca daurica	110.312	41.6458
Galeruca daurica	110.354	41.6042
Galeruca daurica	110.396	41.6042
Galeruca daurica	110.771	41.3542
Galeruca daurica	110.771	42.1875
Galeruca daurica	110.854	41.9375
Galeruca daurica	110.938	41.4792
Galeruca daurica	110.979	41.6875
Galeruca daurica	111.146	42.0208
Galeruca daurica	111.229	41.6042
Galeruca daurica	111.312	41.8125
Galeruca daurica	111.354	42.2708
Galeruca daurica	111.396	41.5625
Galeruca daurica	111.438	41.7708
Galeruca daurica	111.521	42.3958
Galeruca daurica	111.688	42.5208
Galeruca daurica	111.854	42.6458
Galeruca daurica	112.146	42.7708
Galeruca daurica	112.396	42.8958
Galeruca daurica	112.604	43.0208
Galeruca daurica	112.646	41.4792
Galeruca daurica	112.729	40.5625
Galeruca daurica	112.771	43.1458
Galeruca daurica	112.896	41.6042
Galeruca daurica	112.938	43.2708
Galeruca daurica	113.104	42.7708
Galeruca daurica	113.146	40.9375
Galeruca daurica	113.146	43.3958
Galeruca daurica	113.229	43.3125
Galeruca daurica	113.354	43.0208
Galeruca daurica	113.396	43.5208
Galeruca daurica	113.438	43.2292
Galeruca daurica	113.562	42.8542
Galeruca daurica	113.604	43.6042
Galeruca daurica	113.688	43.1458
Galeruca daurica	113.729	42.9792
Galeruca daurica	113.771	43.7708
Galeruca daurica	113.812	42.9792
Galeruca daurica	113.938	43.8958
Galeruca daurica	114.146	44.0208
Galeruca daurica	114.396	44.1458
Galeruca daurica	114.604	44.2708
Galeruca daurica	114.771	44.3958
Galeruca daurica	114.938	44.5208
Galeruca daurica	115.146	44.6458
Galeruca daurica	115.396	44.7708
Galeruca daurica	115.521	44.2292
Galeruca daurica	115.604	43.5208
Galeruca daurica	115.604	44.1875
Galeruca daurica	115.604	44.8958
Galeruca daurica	115.729	44.1458
Galeruca daurica	115.771	45.0208
Galeruca daurica	115.854	43.7708
Galeruca daurica	115.854	43.9792
Galeruca daurica	115.896	44.3125
Galeruca daurica	115.938	45.1458
Galeruca daurica	115.979	44.1042
Galeruca daurica	116.104	43.9375
Galeruca daurica	116.146	43.9792
Galeruca daurica	116.146	45.2708
Galeruca daurica	116.188	44.0625
Galeruca daurica	116.229	43.8542
Galeruca daurica	116.271	42.3958
Galeruca daurica	116.312	43.8958
Galeruca daurica	116.354	42.2708
Galeruca daurica	116.354	47.9792
Galeruca daurica	116.396	45.3958
Galeruca daurica	116.438	42.3125
Galeruca daurica	116.438	43.8125
Galeruca daurica	116.604	45.5208
Galeruca daurica	116.646	42.2292
Galeruca daurica	116.729	45.7292
Galeruca daurica	116.854	45.7292
Galeruca daurica	116.938	45.8125
Galeruca daurica	116.979	45.5208
Galeruca daurica	117.062	45.3958
Galeruca daurica	117.104	45.6042
Galeruca daurica	117.146	45.8958
Galeruca daurica	117.229	45.4792
Galeruca daurica	117.312	45.6458
Galeruca daurica	117.438	45.5625
Galeruca daurica	117.479	48.9792
Galeruca daurica	117.521	45.4792
Galeruca daurica	117.771	49.4375
Galeruca daurica	118.229	48.5625
Galeruca daurica	119.104	48.3542
Galeruca daurica	119.312	49.1458
Galeruca daurica	119.438	47.6458
Galeruca daurica	119.771	49.2292
Galeruca daurica	119.896	49.1042
Galeruca daurica	120.188	50.2292
Galeruca daurica	120.438	49.6875
Galeruca daurica	120.896	51.3125
Galeruca daurica	121.229	48.7708
