# Supplementary material for: Predicting the Potential Distribution of Galeruca daurica in Inner Mongolia Under Current and Future Climate Scenarios Using the MaxEnt Model
Source: Biology (Basel). 2025 Oct 23;14(11):1477. doi: 10.3390/biology14111477 (PMC12650083; doi:10.3390/biology14111477)
Supplement: Supplementary file 1 [file biology-14-01477-s001.zip › Supplementary Materials/Table S2.xlsx]

## Sheet: Sheet1
Table S1. Lists the 34 environmental variables used in the modeling process.
Code			Environmental Variables												Unit			Code			Environmental Variables												Unit
Bio1			Annual Mean Temperature												°C			t_caco3			Topsoil Calcium Carbonate												% weight
Bio2			Mean Diurnal Range												°C			t_oc			Topsoil Organic Carbon												g/kg
Bio3			Isothermality												%			t_esp			Topsoil Exchangeable Sodium Percentage												%
Bio4			Temperature Seasonality												°C			s_sand			Subsoil Sand Content												% weight
Bio5			Max Temperature of Warmest Month												°C			t_teb			Topsoil Total Exchangeable Bases												cmol+/kg
Bio6			Min Temperature of Coldest Month												°C			t_sand			Topsoil Sand Content												% weight
Bio7			Temperature Annual Range												°C			s_clay			Subsoil Clay Content												% weight
Bio8			Mean Temperature of Wettest Quarter												°C			t_silt			Topsoil Silt Content												% weight
Bio9			Mean Temperature of Driest Quarter												°C			t_clay			Topsoil Clay Content												% weight
Bio10			Mean Temperature of Warmest Quarter												°C			t_ph_h2o			Topsoil pH (H₂O)												-
Bio11			Mean Temperature of Coldest Quarter												°C			t_bs			Topsoil Base Saturation												%
Bio12			Annual Precipitation												mm			s_ph_h2o			Subsoil pH (H₂O)												-
Bio13			Precipitation of Wettest Month												mm
Bio14			Precipitation of Driest Month												mm
Bio15			Precipitation Seasonality												mm
Bio16			Precipitation of Wettest Quarter												mm
Bio17			Precipitation of Driest Quarter												mm
Bio18			Precipitation of Warmest Quarter												mm
Bio19			Precipitation of Coldest Quarter												mm
slope			slope												°
aspect			aspect												°
elev			elev												m
