# Supplementary material for: Predicting the Potential Distribution of Galeruca daurica in Inner Mongolia Under Current and Future Climate Scenarios Using the MaxEnt Model
Source: Biology (Basel). 2025 Oct 23;14(11):1477. doi: 10.3390/biology14111477 (PMC12650083; doi:10.3390/biology14111477)
Supplement: Supplementary file 1 [file biology-14-01477-s001.zip › Supplementary Materials/Table S3.xlsx]

## Sheet: Sheet1
Table S2. The Pearson correlation coefficient between environmental factors and Galeruca daurica
SPECIES	t_teb	aspect	bio_1	bio_2	bio_3	bio_4	bio_5	bio_6	bio_7	bio_8	bio_9	bio_10	bio_11	bio_12	bio_13	bio_14	bio_15	bio_16	bio_17	bio_18	bio_19	elev	s_clay	s_ph_h2o	s_sand	slope	t_bs	t_caco3	t_clay	t_esp	t_oc	t_ph_h2o	t_sand	t_silt
t_teb	0	-0.013	0.125	-0.032	0.046	-0.066	0.146	0.12	-0.068	0.161	0.139	0.1418	0.111518	-0.259902	-0.243413	-0.187347	-0.115999	-0.248414	-0.218259	-0.244935	-0.195663	0.115864	0.459174	0.448676	-0.493814	-0.0153128	0.251253	0.230932	0.564032	0.0279159	0.298045	0.348968	-0.542674	0.4591
aspect	0	0	-0.024	-0.041	-0.025	0.008	-0.052	-0.02	-0.009	-0.037	-0.028	-0.0332377	-0.0214687	0.0957408	0.0998283	0.0797583	0.0774639	0.0963189	0.0821508	0.0953194	0.0794496	-0.0714096	0.029407	0.00201199	-0.0470546	0.335126	-0.0812356	-0.013402	0.0523693	0.0254311	0.0967625	0.00435737	-0.0616777	0.05947
bio_1	0	0	0	-0.038	0.66	-0.813	0.901	0.971	-0.759	0.869	0.971	0.93372	0.978668	-0.67372	-0.635711	-0.564906	-0.524193	-0.678114	-0.588048	-0.684553	-0.62132	0.267426	-0.313294	0.187418	0.353202	-0.115364	0.292438	0.30772	-0.271056	0.218462	-0.46203	0.197942	0.366248	-0.377938
bio_2	0	0	0	0	0.497	0.054	0.144	-0.142	0.318	-0.043	-0.037	-0.0171613	-0.0396881	-0.0947007	-0.133467	0.0267552	-0.356924	-0.116546	0.0317167	-0.118798	0.022096	0.0831137	0.0226497	-0.279681	0.0758783	0.0116219	-0.115656	-0.192838	0.00213972	-0.060874	-0.0914403	-0.3001	0.0706923	-0.106781
bio_3	0	0	0	0	0	-0.831	0.49	0.696	-0.662	0.34	0.712	0.439269	0.751653	-0.40147	-0.408163	-0.229621	-0.595493	-0.429614	-0.22244	-0.439035	-0.265418	0.519318	-0.186727	-0.077474	0.264008	-0.0780821	0.139099	0.0576451	-0.208307	0.0736748	-0.3486	-0.0781844	0.284325	-0.294716
bio_4	0	0	0	0	0	0	-0.518	-0.909	0.956	-0.449	-0.865	-0.552605	-0.913815	0.450798	0.43932	0.298974	0.502795	0.47305	0.29326	0.482869	0.341755	-0.577381	0.231122	-0.104329	-0.269823	0.104987	-0.236515	-0.211379	0.242015	-0.14653	0.370926	-0.123182	-0.295013	0.289718
bio_5	0	0	0	0	0	0	0	0.789	-0.416	0.945	0.832	0.977792	0.809923	-0.776415	-0.742579	-0.652303	-0.550855	-0.773561	-0.691788	-0.776569	-0.711155	0.111741	-0.281934	0.173279	0.342888	-0.116651	0.259237	0.299298	-0.223068	0.222746	-0.461648	0.169026	0.34916	-0.382261
bio_6	0	0	0	0	0	0	0	0	-0.887	0.763	0.97	0.835074	0.992686	-0.634188	-0.59766	-0.518939	-0.50648	-0.639964	-0.53635	-0.646788	-0.575192	0.386335	-0.288647	0.191053	0.31995	-0.122106	0.295984	0.306641	-0.264444	0.203805	-0.439291	0.201914	0.341713	-0.345446
bio_7	0	0	0	0	0	0	0	0	0	-0.418	-0.811	-0.500678	-0.860142	0.354791	0.326172	0.277547	0.335382	0.365484	0.273626	0.373322	0.316549	-0.487726	0.217088	-0.153694	-0.217833	0.093001	-0.243234	-0.228877	0.223743	-0.134202	0.303158	-0.171812	-0.243299	0.223927
bio_8	0	0	0	0	0	0	0	0	0	0	0.789	0.972202	0.76375	-0.679434	-0.622265	-0.685714	-0.382873	-0.661737	-0.728157	-0.660428	-0.744678	-0.0528203	-0.258636	0.21435	0.282444	-0.0973632	0.242017	0.303733	-0.195718	0.187536	-0.403581	0.202591	0.289911	-0.310869
bio_9	0	0	0	0	0	0	0	0	0	0	0	0.861371	0.977352	-0.664277	-0.630017	-0.547014	-0.540551	-0.670417	-0.562681	-0.677428	-0.589006	0.362731	-0.279593	0.179214	0.316282	-0.119259	0.287106	0.300957	-0.253219	0.200589	-0.436789	0.183041	0.332955	-0.339356
bio_10	0	0	0	0	0	0	0	0	0	0	0	0	0.84323	-0.703593	-0.65569	-0.64009	-0.451409	-0.695515	-0.677581	-0.698451	-0.697147	0.0341136	-0.298235	0.204593	0.336334	-0.103313	0.270401	0.312817	-0.233764	0.22339	-0.441462	0.205978	0.340206	-0.362258
bio_11	0	0	0	0	0	0	0	0	0	0	0	0	0	-0.630135	-0.599133	-0.505741	-0.54364	-0.640361	-0.519813	-0.64804	-0.560555	0.384706	-0.290796	0.163369	0.334813	-0.117077	0.281667	0.285714	-0.268459	0.201845	-0.454445	0.176508	0.354119	-0.361459
bio_12	0	0	0	0	0	0	0	0	0	0	0	0	0	0	0.987741	0.702174	0.64529	0.995217	0.757361	0.993926	0.764307	-0.524408	0.112977	-0.272616	-0.169444	0.164951	-0.269166	-0.366208	0.0897196	-0.231284	0.36392	-0.233781	-0.206592	0.252435
bio_13	0	0	0	0	0	0	0	0	0	0	0	0	0	0	0	0.639099	0.716834	0.995866	0.688634	0.995408	0.696858	-0.583727	0.1119	-0.259576	-0.178755	0.173443	-0.263179	-0.357344	0.093266	-0.23188	0.368864	-0.225718	-0.217092	0.265895
bio_14	0	0	0	0	0	0	0	0	0	0	0	0	0	0	0	0	0.212243	0.65763	0.959653	0.652428	0.953628	-0.116865	0.065999	-0.186782	-0.104202	0.100072	-0.148332	-0.256667	0.0536975	-0.125819	0.287502	-0.152023	-0.133422	0.165666
bio_15	0	0	0	0	0	0	0	0	0	0	0	0	0	0	0	0	0	0.703511	0.220798	0.707575	0.245119	-0.581166	0.129714	-0.0362232	-0.243716	0.15607	-0.159572	-0.160668	0.14511	-0.164412	0.385546	-0.0374949	-0.271735	0.315196
bio_16	0	0	0	0	0	0	0	0	0	0	0	0	0	0	0	0	0	0	0.709001	0.999681	0.718957	-0.563685	0.124075	-0.26498	-0.187434	0.171058	-0.271122	-0.365194	0.102448	-0.235431	0.377795	-0.231582	-0.224485	0.271218
bio_17	0	0	0	0	0	0	0	0	0	0	0	0	0	0	0	0	0	0	0	0.703362	0.991129	-0.123097	0.079346	-0.211575	-0.107253	0.108796	-0.177666	-0.284124	0.058382	-0.129005	0.286322	-0.168594	-0.136535	0.167399
bio_18	0	0	0	0	0	0	0	0	0	0	0	0	0	0	0	0	0	0	0	0	0.71361	-0.569326	0.1298	-0.263607	-0.193817	0.171472	-0.273866	-0.365926	0.107207	-0.237803	0.381487	-0.231913	-0.229948	0.276411
bio_19	0	0	0	0	0	0	0	0	0	0	0	0	0	0	0	0	0	0	0	0	0	-0.142071	0.0832722	-0.203862	-0.1207	0.107305	-0.170451	-0.288484	0.0673397	-0.136637	0.315578	-0.164546	-0.152368	0.185453
elev	0	0	0	0	0	0	0	0	0	0	0	0	0	0	0	0	0	0	0	0	0	0	-0.0576001	0.134961	0.0947132	-0.165624	0.196197	0.19076	-0.0950712	0.0917872	-0.171703	0.128228	0.140715	-0.150841
s_clay	0	0	0	0	0	0	0	0	0	0	0	0	0	0	0	0	0	0	0	0	0	0	0	0.271298	-0.883816	0.108355	-0.259952	0.014568	0.852823	0.185693	0.383644	0.148067	-0.804148	0.668268
s_ph_h2o	0	0	0	0	0	0	0	0	0	0	0	0	0	0	0	0	0	0	0	0	0	0	0	0	-0.360121	-0.0480626	0.405458	0.682315	0.242093	0.301048	-0.0136671	0.917822	-0.316185	0.320602
s_sand	0	0	0	0	0	0	0	0	0	0	0	0	0	0	0	0	0	0	0	0	0	0	0	0	0	-0.0969109	0.163881	-0.0801606	-0.78111	-0.105766	-0.521337	-0.236259	0.93863	-0.913009
slope	0	0	0	0	0	0	0	0	0	0	0	0	0	0	0	0	0	0	0	0	0	0	0	0	0	0	-0.142612	-0.0749701	0.117274	-0.00490548	0.1267	-0.0521411	-0.115684	0.0997088
t_bs	0	0	0	0	0	0	0	0	0	0	0	0	0	0	0	0	0	0	0	0	0	0	0	0	0	0	0	0.374115	-0.191906	0.19689	-0.308023	0.381499	0.10322	-0.0347507
t_caco3	0	0	0	0	0	0	0	0	0	0	0	0	0	0	0	0	0	0	0	0	0	0	0	0	0	0	0	0	-0.0108102	0.25434	-0.213209	0.762118	-0.0616827	0.098728
t_clay	0	0	0	0	0	0	0	0	0	0	0	0	0	0	0	0	0	0	0	0	0	0	0	0	0	0	0	0	0	0.139796	0.545064	0.119785	-0.869258	0.675419
t_esp	0	0	0	0	0	0	0	0	0	0	0	0	0	0	0	0	0	0	0	0	0	0	0	0	0	0	0	0	0	0	-0.181127	0.308047	-0.0948972	0.0547094
t_oc	0	0	0	0	0	0	0	0	0	0	0	0	0	0	0	0	0	0	0	0	0	0	0	0	0	0	0	0	0	0	0	-0.123975	-0.619069	0.584842
t_ph_h2o	0	0	0	0	0	0	0	0	0	0	0	0	0	0	0	0	0	0	0	0	0	0	0	0	0	0	0	0	0	0	0	0	-0.201153	0.225643
t_sand	0	0	0	0	0	0	0	0	0	0	0	0	0	0	0	0	0	0	0	0	0	0	0	0	0	0	0	0	0	0	0	0	0	-0.95167
t_silt	0	0	0	0	0	0	0	0	0	0	0	0	0	0	0	0	0	0	0	0	0	0	0	0	0	0	0	0	0	0	0	0	0	0
