# Supplementary material for: Predicting the Potential Distribution of Galeruca daurica in Inner Mongolia Under Current and Future Climate Scenarios Using the MaxEnt Model
Source: Biology (Basel). 2025 Oct 23;14(11):1477. doi: 10.3390/biology14111477 (PMC12650083; doi:10.3390/biology14111477)
Supplement: Supplementary file 1 [file biology-14-01477-s001.zip › Supplementary Materials/Table S4.xlsx]

## Sheet: Sheet1
Table S4. Percentage contribution and ranking of environment variables in Maxent model.
Code	Variable	Percent Contribution	Permutation Importance
bio13	Precipitation of Wettest Month	39.6	31.5
bio12	Annual Precipitation	24	9
bio7	Temperature Annual Range	8.2	12.1
s_clay	Subsoil Clay Content	7.3	7.4
s_sand	Subsoil Sand Content	4.9	12.5
bio1	Annual Mean Temperature	4.5	6.4
bio9	Mean Temperature of Driest Quarter	3.6	3.4
bio4	Temperature Seasonality	2.6	3
bio17	Precipitation of Driest Quarter	1.8	6.4
bio14	Precipitation of Driest Month	1.4	4.2
bio11	Mean Temperature of Coldest Quarter	1.1	0.6
t_sand	Topsoil Sand Content	1.1	3.4
