# Supplementary material for: Predicting the Potential Distribution of Galeruca daurica in Inner Mongolia Under Current and Future Climate Scenarios Using the MaxEnt Model
Source: Biology (Basel). 2025 Oct 23;14(11):1477. doi: 10.3390/biology14111477 (PMC12650083; doi:10.3390/biology14111477)
Supplement: Supplementary file 1 [file biology-14-01477-s001.zip › Supplementary Materials/Table S5.xlsx]

## Sheet: Sheet1
			Table S3: Suitable environmental variable ranges for the potential distribution of G. daurica
Environmental variables					Suitable range							Suitable range
Bio13					51–82 mm							62 mm
Bio12					180–300 mm							240 mm
Bio7					48.5–54.7°C							52°C
