# Supplementary material for: Predicting the Potential Distribution of Galeruca daurica in Inner Mongolia Under Current and Future Climate Scenarios Using the MaxEnt Model
Source: Biology (Basel). 2025 Oct 23;14(11):1477. doi: 10.3390/biology14111477 (PMC12650083; doi:10.3390/biology14111477)
Supplement: Supplementary file 1 [file biology-14-01477-s001.zip › Supplementary Materials/Table S6.xlsx]

## Sheet: Sheet1
Circumstances	Low Suitability	MediumSuitability	HighSuitability	All
	Area	Area	Area	Area
	（km2）	（km2）	（km2）	（km2）
Current	26.45	14.92	11.76	53.13
2050-126	21.05	16.41	14.35	51.81
2050-245	20.61	11.65	3.59	35.85
2050-580	23.12	9.17	3.3	35.59
2070-126	25.36	13.26	6.91	45.53
2070-245	17.67	6.99	3.17	27.83
2070-585	24.31	15.35	6.84	46.5
